# Supplementary material for: Constraint and Allometric Diversification in a Simplified Neck: Shape Evolution of the Atlas in Hyloidea (Anura)
Source: Biology (Basel). 2026 Jul 20;15(14):1200. doi: 10.3390/biology15141200 (PMC13405607; doi:10.3390/biology15141200)
Supplement: Supplementary file 1 [file biology-15-01200-s001.zip]

Archive with 6 entries (6 files):
- Fig S1.pdf
- Fig S2.pdf
- Fig S3.pdf
- Fig S4.pdf
- Supplementary Material S1.xlsx
- Supplementary Material S2.pdf
