# Supplementary material for: Constraint and Allometric Diversification in a Simplified Neck: Shape Evolution of the Atlas in Hyloidea (Anura)
Source: Biology (Basel). 2026 Jul 20;15(14):1200. doi: 10.3390/biology15141200 (PMC13405607; doi:10.3390/biology15141200)
Supplement: Supplementary file 1 [file biology-15-01200-s001.zip › Supplementary Material S1.xlsx]

## Sheet: Species information
Supplementary material S1. Specimen information for the 133 hyloid frog species included in this study. For each specimen, the following data are provided: family, species, voucher number, column size (mm), locomotor mode (jumper, hopper, walker, or swimmer), and microhabitat (arboreal, terrestrial, semi-aquatic, or aquatic). References are included for locomotor mode and microhabitat when the cl…
family	species	voucher	column size	locomotor mode (lm)	reference (lm)	microhabitat (mh)	reference (mh)
Hylidae	Acris crepitans	MACN39137	12.7	jumper	Based on the classification of Acris gryllus in Leavey et al. (2023)	terrestrial	Moen & Wiens (2017)
Hylidae	Agalychnis callidryas	CAS146957	34.1	jumper	Jorgensen & Reilly (2013)	arboreal	Moen & Wiens (2017)
Hylidae	Agalychnis moreletii	UCM34450	51.7	jumper	Based on the categorization of Agalychnis callidryas	arboreal	Moen & Wiens (2017)
Allophrynidae	Allophryne ruthveni	CAS257677	6.5	jumper	Fabrezi et al. (2014)	arboreal	Fabrezi et al. (2014)
Alsodidae	Alsodes gargola	MACN38942	39	swimmer	Based on the categorization of Alsodes gargola	aquatic	Ponssa et al. (2024)
Alsodidae	Alsodes neuquensis	MACN37951	30.3	swimmer	Blotto, B.L. (Pers. com.)	aquatic	Ponssa et al. (2024)
Dendrobatidae	Ameerega picta	FML3516	12.4	jumper	Ponssa, M.L. (Pers. com.)	terrestrial	Rojas (2016)
Dendrobatidae	Ameerega trivittata	UF107200	26.6	jumper	Leavey et al. (2023)	terrestrial	Leavey et al. (2023)
Hylidae	Aplastodiscus perviridis	KUH92722	21.8	jumper	Folly, H. (Pers. com.)	arboreal	de Oliveira et al. (2017)
Hylidae	Aplastodiscus perviridis	MACN37040	26.2	jumper	Folly, H. (Pers. com.)	arboreal	de Oliveira et al. (2017)
Batrachylidae	Atelognathus nitoi	LGE9988	11.8	jumper	Based on the categorization of Atelognatus patagonicus	semi aquatic	Mella-Romero et al. (2022)
Batrachylidae	Atelognathus nitoi	LGE10006	10.8	jumper	Based on the categorization of Atelognatus patagonicus	semi aquatic	Mella-Romero et al. (2022)
Batrachylidae	Atelognathus nitoi	MACN41327	22	jumper	Based on the categorization of Atelognatus patagonicus	semi aquatic	Mella-Romero et al. (2022)
Batrachylidae	Atelognathus nitoi	MACN41495	10.7	jumper	Based on the categorization of Atelognatus patagonicus	semi aquatic	Mella-Romero et al. (2022)
Batrachylidae	Atelognathus patagonicus	MACN2803	13.6	jumper	Leavey et al. (2023)	semi aquatic	Moen & Wiens (2017); Adler et al. (2022)
Batrachylidae	Atelognathus reverberii	MACN33937	24.8	jumper	Based on the categorization of Atelognatus patagonicus	semi aquatic	Arellano et al. (2015)
Batrachylidae	Batrachyla antartandica	CENAI2547	21.8	jumper	Barrio (1967b)	terrestrial	Úbeda (1998)
Batrachylidae	Batrachyla leptopus	MACN41291	18.2	jumper	Barrio (1967b)	terrestrial	Úbeda (1998)
Batrachylidae	Batrachyla taeniata	CENAI6865	18.5	jumper	Barrio (1967b)	terrestrial	Úbeda (1998)
Batrachylidae	Batrachyla taeniata	CENAI6866	21.5	jumper	Barrio (1967b)	terrestrial	Úbeda (1998)
Hylidae	Boana cordobae	FML8859	33.5	jumper	Ponssa, M.L. (Pers. com.)	arboreal	Ponssa, M.L. (Pers. com.)
Hylidae	Boana cordobae	MACN4541	36.2	jumper	Ponssa, M.L. (Pers. com.)	arboreal	Ponssa, M.L. (Pers. com.)
Hylidae	Boana cordobae	MACN53785	32.1	jumper	Ponssa, M.L. (Pers. com.)	arboreal	Ponssa, M.L. (Pers. com.)
Hylidae	Boana curupi	JF825	23.7	jumper	Based on the categorization of Boana cordobae	arboreal	Moen & Wiens (2017)
Hylidae	Boana pulchella	JF43	25.2	jumper	Soliz & Ponssa (2016)	arboreal	Soliz & Ponssa (2016)
Hylidae	Boana pulchella	MACN54564	28.5	jumper	Soliz & Ponssa (2016)	arboreal	Soliz & Ponssa (2016)
Hylidae	Boana raniceps	FML28139	42.8	jumper	Soliz & Ponssa (2016)	arboreal	Soliz & Ponssa (2016)
Hylidae	Boana raniceps	FML28140	42.8	jumper	Soliz & Ponssa (2016)	arboreal	Soliz & Ponssa (2016)
Hylidae	Boana raniceps	FML28141	45.8	jumper	Soliz & Ponssa (2016)	arboreal	Soliz & Ponssa (2016)
Hylidae	Boana raniceps	FML28142	48.2	jumper	Soliz & Ponssa (2016)	arboreal	Soliz & Ponssa (2016)
Hylidae	Boana riojana	CENAI4816	34.3	jumper	Soliz & Ponssa (2016)	arboreal	Soliz & Ponssa (2016)
Hylidae	Boana riojana	FML2606-4	21.3	jumper	Soliz & Ponssa (2016)	arboreal	Soliz & Ponssa (2016)
Hylidae	Boana riojana	FML2606-9	28.5	jumper	Soliz & Ponssa (2016)	arboreal	Soliz & Ponssa (2016)
Hylidae	Boana riojana	FML2606-10	24.2	jumper	Soliz & Ponssa (2016)	arboreal	Soliz & Ponssa (2016)
Hylidae	Boana riojana	FML2606-12	30.8	jumper	Soliz & Ponssa (2016)	arboreal	Soliz & Ponssa (2016)
Hylidae	Boana riojana	FML2606-13	19.2	jumper	Soliz & Ponssa (2016)	arboreal	Soliz & Ponssa (2016)
Hylidae	Boana riojana	FML3278-6	20.6	jumper	Soliz & Ponssa (2016)	arboreal	Soliz & Ponssa (2016)
Hylidae	Boana riojana	FML3278-9	26.6	jumper	Soliz & Ponssa (2016)	arboreal	Soliz & Ponssa (2016)
Hylidae	Boana riojana	FML3278-12	21.7	jumper	Soliz & Ponssa (2016)	arboreal	Soliz & Ponssa (2016)
Hylidae	Boana riojana	FML31362	31.6	jumper	Soliz & Ponssa (2016)	arboreal	Soliz & Ponssa (2016)
Hylidae	Boana riojana	MACN2184	29.8	jumper	Soliz & Ponssa (2016)	arboreal	Soliz & Ponssa (2016)
Hylidae	Boana riojana	MACN54565	33.1	jumper	Soliz & Ponssa (2016)	arboreal	Soliz & Ponssa (2016)
Hylidae	Boana riojana	MACN54566	31.6	jumper	Soliz & Ponssa (2016)	arboreal	Soliz & Ponssa (2016)
Hylidae	Boana semiguttata	JF632	20.8	jumper	Based on the categorization of Boana cordobae	arboreal	Moen & Wiens (2017)
Hylidae	Boana semiguttata	JF799	20.3	jumper	Based on the categorization of Boana cordobae	arboreal	Moen & Wiens (2017)
Brachycephalidae	Brachycephalus aff. margaritatus	ZUFMS13647	9.7	walker	Based on the classification of Brachycephalus ephippium in Leavey et al. (2023)	terrestrial	Based on the classification of Brachycephalus ephippium in Leavey et al. (2023)
Brachycephalidae	Brachycephalus aff. margaritatus	ZUFMS13648	9.1	walker	Based on the classification of Brachycephalus ephippium in Leavey et al. (2023)	terrestrial	Based on the classification of Brachycephalus ephippium in Leavey et al. (2023)
Brachycephalidae	Brachycephalus aff. margaritatus	ZUFMS13649	9.7	walker	Based on the classification of Brachycephalus ephippium in Leavey et al. (2023)	terrestrial	Based on the classification of Brachycephalus ephippium in Leavey et al. (2023)
Brachycephalidae	Brachycephalus darkside	MZUFV15719	13.9	walker	Folly, H. (Pers. com.)	terrestrial	Guimarães et al. (2017)
Ceratophryidae	Ceratophrys cranwelli	FML29848	18.1	hopper	Fabrezi et al. (2014); Ponssa et al. (2024)	terrestrial	Fabrezi et al. (2014); Ponssa et al. (2024)
Ceratophryidae	Ceratophrys cranwelli	FML29849	21.9	hopper	Fabrezi et al. (2014); Ponssa et al. (2024)	terrestrial	Fabrezi et al. (2014); Ponssa et al. (2024)
Ceratophryidae	Ceratophrys cranwelli	MACN49410	20	hopper	Fabrezi et al. (2014); Ponssa et al. (2024)	terrestrial	Fabrezi et al. (2014); Ponssa et al. (2024)
Ceuthomantidae	Ceuthomantis smaragdinus	KU315000	11.1	jumper	Leavey et al. (2023)	arboreal	Adler et al. (2022)
Ceratophryidae	Chacophrys pierottii	FML9012	29.4	hopper	Fabrezi et al. (2014); Leavey et al. (2023); Ponssa et al. (2024)	terrestrial	Fabrezi et al. (2014); Leavey et al. (2023); Ponssa et al. (2024)
Ceratophryidae	Chacophrys pierottii	FML25413	29.5	hopper	Fabrezi et al. (2014); Leavey et al. (2023); Ponssa et al. (2024)	terrestrial	Fabrezi et al. (2014); Leavey et al. (2023); Ponssa et al. (2024)
Batrachylidae	Chaltenobatrachus grandisonae	CU001	26	hopper	Charrier (2019)	semi aquatic	Charrier (2019)
Hylodidae	Crossodactylus gaudichaudii	FML2290	23.7	jumper	Based on the classification of Crossodactylus trachystomus in Leavey et al. (2023)	terrestrial	Based on the classification of Crossodactylus trachystomus in Leavey et al. (2023)
Hylodidae	Crossodactylus schmidti	JF826	14.1	jumper	Based on the classification of Crossodactylus trachystomus in Leavey et al. (2023)	terrestrial	Based on the classification of Crossodactylus trachystomus in Leavey et al. (2023)
Hylodidae	Crossodactylus schmidti	JF865	15.3	jumper	Based on the classification of Crossodactylus trachystomus in Leavey et al. (2023)	terrestrial	Based on the classification of Crossodactylus trachystomus in Leavey et al. (2023)
Cycloramphidae	Cycloramphus boraceiensis	CFBH17308	32.8	jumper	de Sá (2019)	terrestrial	Gaspari (2019)
Bufonidae	Dendrophryniscus brevipollicatus	KU93172	11	hopper	Folly, H. (Pers. com.)	arboreal	Guix et al. (1998)
Bufonidae	Dendrophryniscus proboscideus	MZUFV5930	24.1	hopper	Based on the classification of Dendrophryniscus brevipollicatus	arboreal	Based on the classification of Dendrophryniscus brevipollicatus in Guix et al. (1998)
Hylidae	Dendropsophus decipiens	MZUFV289	14	jumper	Folly, H. (Pers. com.)	arboreal	Folly, H. (Pers. com.)
Hylidae	Dendropsophus decipiens	MZUFV3121	14.5	jumper	Folly, H. (Pers. com.)	arboreal	Folly, H. (Pers. com.)
Hylidae	Dendropsophus decipiens	MZUFV3191	11	jumper	Folly, H. (Pers. com.)	arboreal	Folly, H. (Pers. com.)
Hylidae	Dendropsophus decipiens	MZUFV3194	12.4	jumper	Folly, H. (Pers. com.)	arboreal	Folly, H. (Pers. com.)
Hylidae	Dendropsophus elegans	MZUFV6266	18.2	jumper	Folly, H. (Pers. com.)	arboreal	Folly, H. (Pers. com.)
Hylidae	Dendropsophus elegans	MZUFV6289	16.9	jumper	Folly, H. (Pers. com.)	arboreal	Folly, H. (Pers. com.)
Hylidae	Dendropsophus elegans	MZUFV6326	17.7	jumper	Folly, H. (Pers. com.)	arboreal	Folly, H. (Pers. com.)
Hylidae	Dendropsophus elegans	MZUFV6327	20	jumper	Folly, H. (Pers. com.)	arboreal	Folly, H. (Pers. com.)
Hylidae	Dendropsophus elegans	MZUFV6423	16.9	jumper	Folly, H. (Pers. com.)	arboreal	Folly, H. (Pers. com.)
Hylidae	Dendropsophus elegans	MZUFV6682	19.2	jumper	Folly, H. (Pers. com.)	arboreal	Folly, H. (Pers. com.)
Hylidae	Dendropsophus elegans	MZUFV6834	17.6	jumper	Folly, H. (Pers. com.)	arboreal	Folly, H. (Pers. com.)
Hylidae	Dendropsophus elegans	MZUFV6835	16.4	jumper	Folly, H. (Pers. com.)	arboreal	Folly, H. (Pers. com.)
Hylidae	Dendropsophus marmoratus	MVZ247539	29.5	jumper	Ponssa et al. (2024)	arboreal	Ponssa et al. (2024)
Hylidae	Dendropsophus minutus	FML4282	16.3	jumper	Ponssa et al. (2024)	arboreal	Ponssa et al. (2024)
Hylidae	Dendropsophus minutus	MZUFV6014	12.5	jumper	Ponssa et al. (2024)	arboreal	Ponssa et al. (2024)
Hylidae	Dendropsophus minutus	MZUFV6097	11	jumper	Ponssa et al. (2024)	arboreal	Ponssa et al. (2024)
Hylidae	Dendropsophus minutus	MZUFV6612	12.1	jumper	Ponssa et al. (2024)	arboreal	Ponssa et al. (2024)
Hylidae	Dendropsophus minutus	MZUFV6687	12.5	jumper	Ponssa et al. (2024)	arboreal	Ponssa et al. (2024)
Hylidae	Dendropsophus nanus	FML10733	11.8	jumper	Soliz & Ponssa (2016)	arboreal	Soliz & Ponssa (2016)
Hylidae	Dendropsophus nanus	FML10734	13.2	jumper	Soliz & Ponssa (2016)	arboreal	Soliz & Ponssa (2016)
Hylidae	Dendropsophus nanus	FML10735	14.6	jumper	Soliz & Ponssa (2016)	arboreal	Soliz & Ponssa (2016)
Hylidae	Dendropsophus nanus	FML10736	13	jumper	Soliz & Ponssa (2016)	arboreal	Soliz & Ponssa (2016)
Hylidae	Dendropsophus nanus	FML10737	13.4	jumper	Soliz & Ponssa (2016)	arboreal	Soliz & Ponssa (2016)
Hylidae	Dendropsophus nanus	FML10738	12	jumper	Soliz & Ponssa (2016)	arboreal	Soliz & Ponssa (2016)
Hylidae	Dendropsophus nanus	FML10739	13	jumper	Soliz & Ponssa (2016)	arboreal	Soliz & Ponssa (2016)
Hylidae	Dendropsophus nanus	FML10740	13	jumper	Soliz & Ponssa (2016)	arboreal	Soliz & Ponssa (2016)
Hylidae	Dendropsophus nanus	FML10741	13.2	jumper	Soliz & Ponssa (2016)	arboreal	Soliz & Ponssa (2016)
Hylidae	Dendropsophus nanus	FML10742	12.4	jumper	Soliz & Ponssa (2016)	arboreal	Soliz & Ponssa (2016)
Hylidae	Dendropsophus nanus	FML31358	15.6	jumper	Soliz & Ponssa (2016)	arboreal	Soliz & Ponssa (2016)
Hylidae	Dendropsophus nanus	FML31359	15.1	jumper	Soliz & Ponssa (2016)	arboreal	Soliz & Ponssa (2016)
Hylidae	Dendropsophus nanus	FML31360	17.4	jumper	Soliz & Ponssa (2016)	arboreal	Soliz & Ponssa (2016)
Eleutherodactylidae	Eleutherodactylus rufescens	FML1724	13.3	jumper	Jorgensen & Reilly (2013)	terrestrial	Ponssa et al. (2024)
Leptodactylidae	Engystomops pustulosus	FML12179	18.8	hopper	Jorgensen & Reilly (2013); Ponssa et al. (2024)	semi aquatic	Jorgensen & Reilly (2013); Ponssa et al. (2024)
Leptodactylidae	Engystomops pustulosus	FML12180	19.5	hopper	Jorgensen & Reilly (2013); Ponssa et al. (2024)	semi aquatic	Jorgensen & Reilly (2013); Ponssa et al. (2024)
Leptodactylidae	Engystomops pustulosus	FML12181	20	hopper	Jorgensen & Reilly (2013); Ponssa et al. (2024)	semi aquatic	Jorgensen & Reilly (2013); Ponssa et al. (2024)
Leptodactylidae	Engystomops pustulosus	FML12182	17	hopper	Jorgensen & Reilly (2013); Ponssa et al. (2024)	semi aquatic	Jorgensen & Reilly (2013); Ponssa et al. (2024)
Leptodactylidae	Engystomops pustulosus	FML12183	18.3	hopper	Jorgensen & Reilly (2013); Ponssa et al. (2024)	semi aquatic	Jorgensen & Reilly (2013); Ponssa et al. (2024)
Alsodidae	Eupsophus roseus	MACN37976	29.4	hopper	Ponssa et al. (2024)	semi aquatic	Ponssa et al. (2024)
Hemiphractidae	Gastrotheca cf. christiani	CENAI3209	22.4	jumper	Ponssa et al. (2024)	arboreal	Laurent et al. (1986); Vaira & Akmentis (2011); Ponssa et al. (2024)
Hemiphractidae	Gastrotheca chrysosticta	FML3816	24	jumper	Ponssa et al. (2024)	arboreal	Laurent et al. (1986); Vaira & Akmentis (2011); Ponssa et al. (2024)
Hylodidae	Hylodes nasus	FML3498	24.8	jumper	Ponssa et al. (2024)	arboreal	Oliveira Machado et al. (2016)
Hylodidae	Hylodes nasus	MCV13697	20.8	jumper	Ponssa et al. (2024)	arboreal	Oliveira Machado et al. (2016)
Batrachylidae	Hylorina sylvatica	FML3918	36.5	jumper	Barrio (1967a)	semi aquatic	Barrio (1967a)
Batrachylidae	Hylorina sylvatica	FML3919	33.2	jumper	Barrio (1967a)	semi aquatic	Barrio (1967a)
Dendrobatidae	Hyloxalus fuliginosus	KU182106	18.9	jumper	Based on the classification of other Dendrobatidae	terrestrial	Based on the classification of other Dendrobatidae
Rhinodermatidae	Insuetophrynus acarpicus	CENAI6896	31.2	jumper	Diaz et al. (1983)	aquatic	Diaz et al. (1983)
Rhinodermatidae	Insuetophrynus acarpicus	CENAI6908	29.8	jumper	Diaz et al. (1983)	aquatic	Diaz et al. (1983)
Hylidae	Itapotihyla langsdorffii	MACN54645	53.3	jumper	Folly, H. (Pers. com.)	arboreal	Moen & Wiens (2017)
Ceratophryidae	Lepidobatrachus laevis	CENAI2910	27.8	hopper	Fabrezi et al. (2014); Ponssa et al. (2024)	aquatic	Fabrezi et al. (2014); Ponssa et al. (2024)
Ceratophryidae	Lepidobatrachus laevis	FML8928	33.4	hopper	Fabrezi et al. (2014); Ponssa et al. (2024)	aquatic	Fabrezi et al. (2014); Ponssa et al. (2024)
Ceratophryidae	Lepidobatrachus laevis	FML29842	22.3	hopper	Fabrezi et al. (2014); Ponssa et al. (2024)	aquatic	Fabrezi et al. (2014); Ponssa et al. (2024)
Ceratophryidae	Lepidobatrachus laevis	FML29843	31.5	hopper	Fabrezi et al. (2014); Ponssa et al. (2024)	aquatic	Fabrezi et al. (2014); Ponssa et al. (2024)
Ceratophryidae	Lepidobatrachus laevis	FML29844	25.5	hopper	Fabrezi et al. (2014); Ponssa et al. (2024)	aquatic	Fabrezi et al. (2014); Ponssa et al. (2024)
Ceratophryidae	Lepidobatrachus laevis	FML29845	27.8	hopper	Fabrezi et al. (2014); Ponssa et al. (2024)	aquatic	Fabrezi et al. (2014); Ponssa et al. (2024)
Ceratophryidae	Lepidobatrachus llanensis	CENAI8519	29.2	hopper	Fabrezi et al. (2014); Ponssa et al. (2024)	aquatic	Fabrezi et al. (2014); Ponssa et al. (2024)
Ceratophryidae	Lepidobatrachus llanensis	FML29847	23	hopper	Fabrezi et al. (2014); Ponssa et al. (2024)	aquatic	Fabrezi et al. (2014); Ponssa et al. (2024)
Leptodactylidae	Leptodactylus bufonius	FML672	28.3	jumper	Ponssa et al. (2024)	terrestrial	Ponssa et al. (2024)
Leptodactylidae	Leptodactylus bufonius	FML4410	32.1	jumper	Ponssa et al. (2024)	terrestrial	Ponssa et al. (2024)
Leptodactylidae	Leptodactylus bufonius	FML08010	22.6	jumper	Ponssa et al. (2024)	terrestrial	Ponssa et al. (2024)
Leptodactylidae	Leptodactylus bufonius	FML08011	22.8	jumper	Ponssa et al. (2024)	terrestrial	Ponssa et al. (2024)
Leptodactylidae	Leptodactylus bufonius	FML12133	20.4	jumper	Ponssa et al. (2024)	terrestrial	Ponssa et al. (2024)
Leptodactylidae	Leptodactylus bufonius	FML12139	21.9	jumper	Ponssa et al. (2024)	terrestrial	Ponssa et al. (2024)
Leptodactylidae	Leptodactylus bufonius	FML12144	19.8	jumper	Ponssa et al. (2024)	terrestrial	Ponssa et al. (2024)
Leptodactylidae	Leptodactylus bufonius	FML29964	37	jumper	Ponssa et al. (2024)	terrestrial	Ponssa et al. (2024)
Leptodactylidae	Leptodactylus bufonius	FML29970	31.5	jumper	Ponssa et al. (2024)	terrestrial	Ponssa et al. (2024)
Leptodactylidae	Leptodactylus bufonius	FML29971	31.5	jumper	Ponssa et al. (2024)	terrestrial	Ponssa et al. (2024)
Leptodactylidae	Leptodactylus elenae	FML11915	28.5	jumper	Ponssa et al. (2024)	terrestrial	Ponssa et al. (2024)
Leptodactylidae	Leptodactylus elenae	FML11916	27.1	jumper	Ponssa et al. (2024)	terrestrial	Ponssa et al. (2024)
Leptodactylidae	Leptodactylus elenae	FML11917	27.1	jumper	Ponssa et al. (2024)	terrestrial	Ponssa et al. (2024)
Leptodactylidae	Leptodactylus elenae	FML11954	28.4	jumper	Ponssa et al. (2024)	terrestrial	Ponssa et al. (2024)
Leptodactylidae	Leptodactylus elenae	FML11955	26.9	jumper	Ponssa et al. (2024)	terrestrial	Ponssa et al. (2024)
Leptodactylidae	Leptodactylus elenae	FML29501	28.2	jumper	Ponssa et al. (2024)	terrestrial	Ponssa et al. (2024)
Leptodactylidae	Leptodactylus fragilis	FML12721	23.2	jumper	Ponssa et al. (2024)	terrestrial	Heyer (1978); Ponssa et al. (2024)
Leptodactylidae	Leptodactylus fragilis	FML12727	19.7	jumper	Ponssa et al. (2024)	terrestrial	Heyer (1978); Ponssa et al. (2024)
Leptodactylidae	Leptodactylus fuscus	FML700-2	21.1	jumper	Ponssa et al. (2024)	terrestrial	Ponssa et al. (2024)
Leptodactylidae	Leptodactylus fuscus	FML5459	21.2	jumper	Ponssa et al. (2024)	terrestrial	Ponssa et al. (2024)
Leptodactylidae	Leptodactylus fuscus	FML11941	28.3	jumper	Ponssa et al. (2024)	terrestrial	Ponssa et al. (2024)
Leptodactylidae	Leptodactylus fuscus	FML11942	28.5	jumper	Ponssa et al. (2024)	terrestrial	Ponssa et al. (2024)
Leptodactylidae	Leptodactylus fuscus	FML12349	28.5	jumper	Ponssa et al. (2024)	terrestrial	Ponssa et al. (2024)
Leptodactylidae	Leptodactylus fuscus	FML24230	28	jumper	Ponssa et al. (2024)	terrestrial	Ponssa et al. (2024)
Leptodactylidae	Leptodactylus fuscus	FML29783	22.6	jumper	Ponssa et al. (2024)	terrestrial	Ponssa et al. (2024)
Leptodactylidae	Leptodactylus fuscus	FML29786	28.8	jumper	Ponssa et al. (2024)	terrestrial	Ponssa et al. (2024)
Leptodactylidae	Leptodactylus gracilis	FML2984	28	jumper	Fratani et al. (2020)	terrestrial	Ponssa et al. (2024)
Leptodactylidae	Leptodactylus gracilis	FML11949	27.9	jumper	Fratani et al. (2020)	terrestrial	Ponssa et al. (2024)
Leptodactylidae	Leptodactylus gracilis	FML11951	34.4	jumper	Fratani et al. (2020)	terrestrial	Ponssa et al. (2024)
Leptodactylidae	Leptodactylus gracilis	FML11952	29.8	jumper	Fratani et al. (2020)	terrestrial	Ponssa et al. (2024)
Leptodactylidae	Leptodactylus gracilis	FML11953	28.2	jumper	Fratani et al. (2020)	terrestrial	Ponssa et al. (2024)
Leptodactylidae	Leptodactylus gracilis	FML26851	24.1	jumper	Fratani et al. (2020)	terrestrial	Ponssa et al. (2024)
Leptodactylidae	Leptodactylus gracilis	FML26853	22.1	jumper	Fratani et al. (2020)	terrestrial	Ponssa et al. (2024)
Leptodactylidae	Leptodactylus gracilis	FML26854	15.9	jumper	Fratani et al. (2020)	terrestrial	Ponssa et al. (2024)
Leptodactylidae	Leptodactylus gracilis	FML26911	21.9	jumper	Fratani et al. (2020)	terrestrial	Ponssa et al. (2024)
Leptodactylidae	Leptodactylus insularum	FML12111	61.2	jumper	Ponssa et al. (2024)	semi aquatic	Ponssa et al. (2024)
Leptodactylidae	Leptodactylus laticeps	FML16245	67.6	jumper	Ponssa et al. (2024)	terrestrial	Ponssa et al. (2024)
Leptodactylidae	Leptodactylus laticeps	FML29494	70.7	jumper	Ponssa et al. (2024)	terrestrial	Ponssa et al. (2024)
Leptodactylidae	Leptodactylus latinasus	FML29508	18	jumper	Ponssa et al. (2024)	terrestrial	Ponssa et al. (2024)
Leptodactylidae	Leptodactylus latinasus	FML29511	18	jumper	Ponssa et al. (2024)	terrestrial	Ponssa et al. (2024)
Leptodactylidae	Leptodactylus latinasus	FML29512	18.6	jumper	Ponssa et al. (2024)	terrestrial	Ponssa et al. (2024)
Leptodactylidae	Leptodactylus latinasus	FML29513	20.3	jumper	Ponssa et al. (2024)	terrestrial	Ponssa et al. (2024)
Leptodactylidae	Leptodactylus latinasus	FML29750	16.5	jumper	Ponssa et al. (2024)	terrestrial	Ponssa et al. (2024)
Leptodactylidae	Leptodactylus latinasus	MACN40740	18.4	jumper	Ponssa et al. (2024)	terrestrial	Ponssa et al. (2024)
Leptodactylidae	Leptodactylus latinasus	MACN40771	19.1	jumper	Ponssa et al. (2024)	terrestrial	Ponssa et al. (2024)
Leptodactylidae	Leptodactylus macrosternum	FML12097	52.5	jumper	Ponssa et al. (2018)	semi aquatic	Ponssa et al. (2024)
Leptodactylidae	Leptodactylus macrosternum	FML12098	42.2	jumper	Ponssa et al. (2018)	semi aquatic	Ponssa et al. (2024)
Leptodactylidae	Leptodactylus macrosternum	FML12099	51.6	jumper	Ponssa et al. (2018)	semi aquatic	Ponssa et al. (2024)
Leptodactylidae	Leptodactylus macrosternum	FML12100	44.2	jumper	Ponssa et al. (2018)	semi aquatic	Ponssa et al. (2024)
Leptodactylidae	Leptodactylus macrosternum	FML12101	41.4	jumper	Ponssa et al. (2018)	semi aquatic	Ponssa et al. (2024)
Leptodactylidae	Leptodactylus macrosternum	FML29857	44.5	jumper	Ponssa et al. (2018)	semi aquatic	Ponssa et al. (2024)
Leptodactylidae	Leptodactylus macrosternum	FML31416	24.7	jumper	Ponssa et al. (2018)	semi aquatic	Ponssa et al. (2024)
Leptodactylidae	Leptodactylus macrosternum	FML31418	18.6	jumper	Ponssa et al. (2018)	semi aquatic	Ponssa et al. (2024)
Leptodactylidae	Leptodactylus macrosternum	FML31419	27.1	jumper	Ponssa et al. (2018)	semi aquatic	Ponssa et al. (2024)
Leptodactylidae	Leptodactylus mystacinus	FML3893	30.5	jumper	Ponssa et al. (2024)	terrestrial	Ponssa et al. (2024)
Leptodactylidae	Leptodactylus mystacinus	FML12315	34	jumper	Ponssa et al. (2024)	terrestrial	Ponssa et al. (2024)
Leptodactylidae	Leptodactylus mystacinus	FML12316	32	jumper	Ponssa et al. (2024)	terrestrial	Ponssa et al. (2024)
Leptodactylidae	Leptodactylus mystacinus	FML12344	32	jumper	Ponssa et al. (2024)	terrestrial	Ponssa et al. (2024)
Leptodactylidae	Leptodactylus mystacinus	FML12347	36	jumper	Ponssa et al. (2024)	terrestrial	Ponssa et al. (2024)
Leptodactylidae	Leptodactylus mystacinus	FML29493	34.5	jumper	Ponssa et al. (2024)	terrestrial	Ponssa et al. (2024)
Leptodactylidae	Leptodactylus plaumanni	FML9341	29	jumper	Ponssa et al. (2024)	terrestrial	Ponssa et al. (2024)
Leptodactylidae	Leptodactylus plaumanni	FML9345	26.8	jumper	Ponssa et al. (2024)	terrestrial	Ponssa et al. (2024)
Leptodactylidae	Leptodactylus plaumanni	FML11957	27.2	jumper	Ponssa et al. (2024)	terrestrial	Ponssa et al. (2024)
Leptodactylidae	Leptodactylus plaumanni	FML12112	25.4	jumper	Ponssa et al. (2024)	terrestrial	Ponssa et al. (2024)
Leptodactylidae	Leptodactylus podicipinus	ZUFMS467-1	24	jumper	Fratani et al. (2020); Ponssa et al.(2024)	semi aquatic	Rodrigues et al. (2004)
Leptodactylidae	Leptodactylus podicipinus	ZUFMS467-2	20	jumper	Fratani et al. (2020); Ponssa et al. (2024)	semi aquatic	Rodrigues et al. (2004)
Leptodactylidae	Leptodactylus podicipinus	IIBP220	25.3	jumper	Fratani et al. (2020); Ponssa et al. (2024)	semi aquatic	Rodrigues et al. (2004)
Leptodactylidae	Leptodactylus podicipinus	IIBP239	22.3	jumper	Fratani et al. (2020); Ponssa et al. (2024)	semi aquatic	Rodrigues et al. (2004)
Leptodactylidae	Leptodactylus podicipinus	IIBP255	21.4	jumper	Fratani et al. (2020); Ponssa et al. (2024)	semi aquatic	Rodrigues et al. (2004)
Leptodactylidae	Leptodactylus podicipinus	IIBP389	25	jumper	Fratani et al. (2020); Ponssa et al. (2024)	semi aquatic	Rodrigues et al. (2004)
Alsodidae	Limnomedusa macroglossa	MACN40644	29	jumper	Ponssa et al. (2024)	semi aquatic	Gudynas & Gehrau (1981)
Bufonidae	Melanophryniscus klappenbachi	MACN38532	17.6	walker	Ponssa et al. (2024)	terrestrial	Ponssa et al. (2024)
Bufonidae	Melanophryniscus rubriventris	FML0816	22.6	walker	Abdala et al. (2022)	terrestrial	Abdala et al. (2022)
Bufonidae	Melanophryniscus rubriventris	FML1477-1	23.6	walker	Abdala et al. (2022)	terrestrial	Abdala et al. (2022)
Bufonidae	Melanophryniscus rubriventris	FML1477-2	23.5	walker	Abdala et al. (2022)	terrestrial	Abdala et al. (2022)
Bufonidae	Melanophryniscus rubriventris	FML1484	25.5	walker	Abdala et al. (2022)	terrestrial	Abdala et al. (2022)
Bufonidae	Melanophryniscus rubriventris	FML1520	24.2	walker	Abdala et al. (2022)	terrestrial	Abdala et al. (2022)
Bufonidae	Melanophryniscus rubriventris	FML2502	24	walker	Abdala et al. (2022)	terrestrial	Abdala et al. (2022)
Bufonidae	Melanophryniscus rubriventris	FML5083-1	22.5	walker	Abdala et al. (2022)	terrestrial	Abdala et al. (2022)
Bufonidae	Melanophryniscus rubriventris	FML5083-2	21.5	walker	Abdala et al. (2022)	terrestrial	Abdala et al. (2022)
Bufonidae	Melanophryniscus tumifrons	FML3496	18.7	walker	Deforel, F. (Pers. com.)	terrestrial	Deforel, F. (Pers. com.)
Hylidae	Nyctimantis brunoi	KUH71781	35.1	jumper	Leavey et al. (2023)	arboreal	Leavey et al. (2023)
Hylidae	Nyctimantis brunoi	MZUFV1552	49.1	jumper	Leavey et al. (2023)	arboreal	Leavey et al. (2023)
Hylidae	Nyctimantis brunoi	MZUFV1769	48.8	jumper	Leavey et al. (2023)	arboreal	Leavey et al. (2023)
Hylidae	Nyctimantis brunoi	MZUFV9134	48.6	jumper	Leavey et al. (2023)	arboreal	Leavey et al. (2023)
Hylidae	Nyctimantis brunoi	MZUFV11561	53.5	jumper	Leavey et al. (2023)	arboreal	Leavey et al. (2023)
Hylidae	Nyctimantis siemersi	CENAI3082	38.8	jumper	Jorgensen & Reilly (2013)	arboreal	Williams & Bosso (1994)
Hylidae	Nyctimantis siemersi	FML3954	43.5	jumper	Jorgensen & Reilly (2013)	arboreal	Williams & Bosso (1994)
Hylidae	Nyctimantis siemersi	KUH116935	35.1	jumper	Jorgensen & Reilly (2013)	arboreal	Williams & Bosso (1994)
Odontophrynidae	Odontophrynus americanus	CENAI2975	26.6	hopper	Fabrezi et al. (2014); Ponssa et al. (2024)	terrestrial	Fabrezi et al. (2014); Ponssa et al. (2024)
Odontophrynidae	Odontophrynus americanus	MACN49349	25	hopper	Fabrezi et al. (2014); Ponssa et al. (2024)	terrestrial	Fabrezi et al. (2014); Ponssa et al. (2024)
Odontophrynidae	Odontophrynus asper	FML31522	32.5	hopper	Fabrezi et al. (2014); Ponssa et al. (2024)	terrestrial	Fabrezi et al. (2014); Ponssa et al. (2024)
Odontophrynidae	Odontophrynus asper	FML31523	34	hopper	Fabrezi et al. (2014); Ponssa et al. (2024)	terrestrial	Fabrezi et al. (2014); Ponssa et al. (2024)
Hylidae	Ololygon berthae	MACN37250	12.8	jumper	Moen & Wiens (2017)	arboreal	Moen & Wiens (2017)
Hylidae	Ololygon carnevallii	MZUFV15637	20.2	jumper	Folly et al. (2019)	arboreal	Folly et al. (2019)
Hylidae	Ololygon carnevallii	MZUFV15946	12.4	jumper	Folly et al. (2019)	arboreal	Folly et al. (2019)
Dendrobatidae	Oophaga pumilio	UF80874	13.7	jumper	Jorgensen & Reilly (2013); Moen & Wiens (2017); Leavey et al. (2023)	terrestrial	Jorgensen & Reilly (2013); Moen & Wiens (2017); Leavey et al. (2023)
Craugastoridae	Oreobates berdemenos	MACN45626	21.8	jumper	Fabrezi et al. (2014); Ponssa et al. (2024)	terrestrial	Ponssa et al. (2024)
Craugastoridae	Oreobates discoidalis	FML2129-1	20.7	jumper	Fabrezi et al. (2014); Ponssa et al. (2024)	terrestrial	Ponssa et al. (2024)
Craugastoridae	Oreobates discoidalis	FML2129-2	17.5	jumper	Fabrezi et al. (2014); Ponssa et al. (2024)	terrestrial	Ponssa et al. (2024)
Craugastoridae	Oreobates discoidalis	FML4405	20.2	jumper	Fabrezi et al. (2014); Ponssa et al. (2024)	terrestrial	Ponssa et al. (2024)
Dendrobatidae	Phyllobates bicolor	UF71742	24.9	jumper	Soliz & Ponssa (2016); Ponssa et al. (2024)	terrestrial	Soliz & Ponssa (2016); Ponssa et al. (2024)
Hylidae	Phyllomedusa boliviana	FML1305-7	43.5	walker	Soliz & Ponssa (2016); Ponssa et al. (2024)	arboreal	Soliz & Ponssa (2016); Ponssa et al. (2024)
Hylidae	Phyllomedusa boliviana	FML1345-22	45	walker	Soliz & Ponssa (2016); Ponssa et al. (2024)	arboreal	Soliz & Ponssa (2016); Ponssa et al. (2024)
Hylidae	Phyllomedusa boliviana	FML2706	44	walker	Soliz & Ponssa (2016); Ponssa et al. (2024)	arboreal	Soliz & Ponssa (2016); Ponssa et al. (2024)
Hylidae	Phyllomedusa sauvagii	FML1655	23.8	walker	Soliz & Ponssa (2016); Ponssa et al. (2024)	arboreal	Soliz & Ponssa (2016); Ponssa et al. (2024)
Hylidae	Phyllomedusa sauvagii	FML2097	30.6	walker	Soliz & Ponssa (2016); Ponssa et al. (2024)	arboreal	Soliz & Ponssa (2016); Ponssa et al. (2024)
Hylidae	Phyllomedusa sauvagii	FML4899-6	42.5	walker	Soliz & Ponssa (2016); Ponssa et al. (2024)	arboreal	Soliz & Ponssa (2016); Ponssa et al. (2024)
Hylidae	Phyllomedusa sauvagii	FML25330	44	walker	Soliz & Ponssa (2016); Ponssa et al. (2024)	arboreal	Soliz & Ponssa (2016); Ponssa et al. (2024)
Hylidae	Phyllomedusa sauvagii	FML25332	42.1	walker	Soliz & Ponssa (2016); Ponssa et al. (2024)	arboreal	Soliz & Ponssa (2016); Ponssa et al. (2024)
Hylidae	Phyllomedusa sauvagii	FML25333	47.2	walker	Soliz & Ponssa (2016); Ponssa et al. (2024)	arboreal	Soliz & Ponssa (2016); Ponssa et al. (2024)
Hylidae	Phyllomedusa sauvagii	FML30591	47.7	walker	Soliz & Ponssa (2016); Ponssa et al. (2024)	arboreal	Soliz & Ponssa (2016); Ponssa et al. (2024)
Hylidae	Phyllomedusa sauvagii	FML31443	51	walker	Soliz & Ponssa (2016); Ponssa et al. (2024)	arboreal	Soliz & Ponssa (2016); Ponssa et al. (2024)
Hylidae	Phyllomedusa sauvagii	MACN38145	48.1	walker	Soliz & Ponssa (2016); Ponssa et al. (2024)	arboreal	Soliz & Ponssa (2016); Ponssa et al. (2024)
Hylidae	Phyllomedusa tetraploidea	FML24348	41	walker	Soliz & Ponssa (2016); Ponssa et al. (2024)	arboreal	Soliz & Ponssa (2016); Ponssa et al. (2024)
Hylidae	Phyllomedusa tetraploidea	FML24350	40.8	walker	Soliz & Ponssa (2016); Ponssa et al. (2024)	arboreal	Soliz & Ponssa (2016); Ponssa et al. (2024)
Leptodactylidae	Physalaemus albonotatus	FML1281-1	22.5	hopper	Fratani et al. (2020)	semi aquatic	Rodrigues et al. (2004)
Leptodactylidae	Physalaemus albonotatus	FML1281-2	20	hopper	Fratani et al. (2020)	semi aquatic	Rodrigues et al. (2004)
Leptodactylidae	Physalaemus albonotatus	FML3598	14	hopper	Fratani et al. (2020)	semi aquatic	Rodrigues et al. (2004)
Leptodactylidae	Physalaemus albonotatus	FML4837-1	14.4	hopper	Fratani et al. (2020)	semi aquatic	Rodrigues et al. (2004)
Leptodactylidae	Physalaemus biligonigerus	BB1924	25	hopper	Fratani et al. (2020); Ponssa et al. (2024)	semi aquatic	Ponssa et al. (2024)
Leptodactylidae	Physalaemus biligonigerus	FML948-30	21.5	hopper	Fratani et al. (2020); Ponssa et al. (2024)	semi aquatic	Ponssa et al. (2024)
Leptodactylidae	Physalaemus biligonigerus	FML948-31	19	hopper	Fratani et al. (2020); Ponssa et al. (2024)	semi aquatic	Ponssa et al. (2024)
Leptodactylidae	Physalaemus biligonigerus	FML948-32	23.9	hopper	Fratani et al. (2020); Ponssa et al. (2024)	semi aquatic	Ponssa et al. (2024)
Leptodactylidae	Physalaemus biligonigerus	FML948-33	22.5	hopper	Fratani et al. (2020); Ponssa et al. (2024)	semi aquatic	Ponssa et al. (2024)
Leptodactylidae	Physalaemus biligonigerus	FML29497	24.5	hopper	Fratani et al. (2020); Ponssa et al. (2024)	semi aquatic	Ponssa et al. (2024)
Leptodactylidae	Physalaemus biligonigerus	FML30004	25	hopper	Fratani et al. (2020); Ponssa et al. (2024)	semi aquatic	Ponssa et al. (2024)
Leptodactylidae	Physalaemus biligonigerus	FML30005	22.7	hopper	Fratani et al. (2020); Ponssa et al. (2024)	semi aquatic	Ponssa et al. (2024)
Leptodactylidae	Physalaemus cuvieri	FML2353-1	18	hopper	Fratani et al. (2020)	semi aquatic	Diaz-Ricaurte et al. (2020); de Campo Telles et al. (2007)
Leptodactylidae	Physalaemus cuvieri	FML2353-2	20	hopper	Fratani et al. (2020)	semi aquatic	Diaz-Ricaurte et al. (2020); de Campo Telles et al. (2007)
Leptodactylidae	Physalaemus feioi	MZUFV10810	16.5	hopper	Guedes et al. (2022)	semi aquatic	Guedes et al. (2022)
Leptodactylidae	Physalaemus feioi	MZUFV10821	15.4	hopper	Guedes et al. (2022)	semi aquatic	Guedes et al. (2022)
Leptodactylidae	Physalaemus feioi	MZUFV10822	17.9	hopper	Guedes et al. (2022)	semi aquatic	Guedes et al. (2022)
Leptodactylidae	Physalaemus feioi	MZUFV10824	14.9	hopper	Guedes et al. (2022)	semi aquatic	Guedes et al. (2022)
Leptodactylidae	Physalaemus feioi	MZUFV10974	15.9	hopper	Guedes et al. (2022)	semi aquatic	Guedes et al. (2022)
Leptodactylidae	Physalaemus maximus	MZUFV3873	29.7	hopper	Peres & Simon (2012); Guedes et al. (2022)	semi aquatic	Peres & Simon (2012); Guedes et al. (2022)
Leptodactylidae	Physalaemus nattereri	FML1819	27.2	hopper	Keeffe & Blackburn (2020)	semi aquatic	Fratani et al. (2020)
Leptodactylidae	Physalaemus santafecinus	FML937-1	20.1	hopper	Fratani et al. (2020)	semi aquatic	Curi et al. (2014)
Leptodactylidae	Physalaemus santafecinus	FML937-2	18.5	hopper	Fratani et al. (2020)	semi aquatic	Curi et al. (2014)
Leptodactylidae	Physalaemus santafecinus	FML937-3	19.6	hopper	Fratani et al. (2020)	semi aquatic	Curi et al. (2014)
Leptodactylidae	Physalaemus santafecinus	FML937-4	18.3	hopper	Fratani et al. (2020)	semi aquatic	Curi et al. (2014)
Hylidae	Pithecopus azureus	FML940-4	25.2	walker	Soliz & Ponssa (2016); Ponssa et al. (2024)	arboreal	Soliz & Ponssa (2016); Ponssa et al. (2024)
Hylidae	Pithecopus azureus	FML4286-20	25.8	walker	Soliz & Ponssa (2016); Ponssa et al. (2024)	arboreal	Soliz & Ponssa (2016); Ponssa et al. (2024)
Hylidae	Pithecopus azureus	FML4286-21	25.8	walker	Soliz & Ponssa (2016); Ponssa et al. (2024)	arboreal	Soliz & Ponssa (2016); Ponssa et al. (2024)
Hylidae	Pithecopus azureus	FML28150	27	walker	Soliz & Ponssa (2016); Ponssa et al. (2024)	arboreal	Soliz & Ponssa (2016); Ponssa et al. (2024)
Hylidae	Pithecopus azureus	FML28151	25	walker	Soliz & Ponssa (2016); Ponssa et al. (2024)	arboreal	Soliz & Ponssa (2016); Ponssa et al. (2024)
Hylidae	Pithecopus azureus	JF1764	25.3	walker	Soliz & Ponssa (2016); Ponssa et al. (2024)	arboreal	Soliz & Ponssa (2016); Ponssa et al. (2024)
Leptodactylidae	Pleurodema bibroni	CENAI6205	21.3	hopper	Engelkes et al. (2020)	semi aquatic	Engelkes et al. (2020)
Leptodactylidae	Pleurodema borellii	FML0758	27	hopper	Fratani et al. (2020)	semi aquatic	Ponssa et al. (2024)
Leptodactylidae	Pleurodema borellii	FML1434-7	27.5	hopper	Fratani et al. (2020)	semi aquatic	Ponssa et al. (2024)
Leptodactylidae	Pleurodema borellii	FML2235-64	29.1	hopper	Fratani et al. (2020)	semi aquatic	Ponssa et al. (2024)
Leptodactylidae	Pleurodema borellii	FML4125	25.5	hopper	Fratani et al. (2020)	semi aquatic	Ponssa et al. (2024)
Leptodactylidae	Pleurodema borellii	FML15298	26	hopper	Fratani et al. (2020)	semi aquatic	Ponssa et al. (2024)
Leptodactylidae	Pleurodema cinereum	FML3785-1	25.2	hopper	Soliz & Ponssa (2016)	semi aquatic	Soliz & Ponssa (2016)
Leptodactylidae	Pleurodema cinereum	FML3785-2	23.5	hopper	Soliz & Ponssa (2016)	semi aquatic	Soliz & Ponssa (2016)
Leptodactylidae	Pleurodema cinereum	FML3785-3	25.1	hopper	Soliz & Ponssa (2016)	semi aquatic	Soliz & Ponssa (2016)
Leptodactylidae	Pleurodema cinereum	FML14975	23.2	hopper	Soliz & Ponssa (2016)	semi aquatic	Soliz & Ponssa (2016)
Leptodactylidae	Pleurodema cordobae	MACN46191	22.7	hopper	Based on the categorization of Pleurodema cinereum	semi aquatic	Based on the categorization of Pleurodema cinereum
Leptodactylidae	Pleurodema guayapae	MACN574	21.6	hopper	Fratani et al. (2020)	semi aquatic	Valetti et al. (2014)
Leptodactylidae	Pleurodema guayapae	MACN2591-20	23.8	hopper	Fratani et al. (2020)	semi aquatic	Valetti et al. (2014)
Leptodactylidae	Pleurodema kriegi	CENAI5169	22.5	hopper	Based on the categorization of Pleurodema nebulosum	terrestrial	Moen & Wiens (2017)
Leptodactylidae	Pleurodema kriegi	CENAI5170	17.7	hopper	Based on the categorization of Pleurodema nebulosum	terrestrial	Moen & Wiens (2017)
Leptodactylidae	Pleurodema nebulosum	CAS15635	21.3	hopper	Leavey et al. (2023)	terrestrial	Leavey et al. (2023)
Leptodactylidae	Pleurodema nebulosum	CENAI6546	23.9	hopper	Leavey et al. (2023)	terrestrial	Leavey et al. (2023)
Leptodactylidae	Pleurodema nebulosum	MACN228-5	23.4	hopper	Leavey et al. (2023)	terrestrial	Leavey et al. (2023)
Leptodactylidae	Pleurodema thaul	CENAI1527-5	28.6	hopper	Ponssa et al. (2018)	terrestrial	Moen & Wiens (2017)
Leptodactylidae	Pleurodema thaul	CENAI1527-8	33.7	hopper	Ponssa et al. (2018)	terrestrial	Moen & Wiens (2017)
Leptodactylidae	Pleurodema thaul	CENAI3617	25.3	hopper	Ponssa et al. (2018)	terrestrial	Moen & Wiens (2017)
Leptodactylidae	Pleurodema thaul	CENAI4107	25.6	hopper	Ponssa et al. (2018)	terrestrial	Moen & Wiens (2017)
Leptodactylidae	Pleurodema thaul	CENAI8826	24.8	hopper	Ponssa et al. (2018)	terrestrial	Moen & Wiens (2017)
Leptodactylidae	Pleurodema thaul	MACN11649	28.1	hopper	Ponssa et al. (2018)	terrestrial	Moen & Wiens (2017)
Leptodactylidae	Pleurodema thaul	MACN28703	33.2	hopper	Ponssa et al. (2018)	terrestrial	Moen & Wiens (2017)
Leptodactylidae	Pleurodema tucumanum	FML2178	20.5	hopper	Fratani et al. (2020)	semi aquatic	Ponssa et al. (2024)
Leptodactylidae	Pleurodema tucumanum	FML3834-3	19.2	hopper	Fratani et al. (2020)	semi aquatic	Ponssa et al. (2024)
Leptodactylidae	Pleurodema tucumanum	FML29496	20.1	hopper	Fratani et al. (2020)	semi aquatic	Ponssa et al. (2024)
Odontophrynidae	Proceratophrys avelinoi	MACN36854	16	hopper	Fabrezi et al. (2014)	terrestrial	Lavilla et al. (2004)
Odontophrynidae	Proceratophrys melanopogon	MZUFV4303	19.2	hopper	Folly, H. (Pers. com.)	terrestrial	Mângia et al. (2010)
Odontophrynidae	Proceratophrys melanopogon	MZUFV6391	30.3	hopper	Folly, H. (Pers. com.)	terrestrial	Mângia et al. (2010)
Odontophrynidae	Proceratophrys melanopogon	MZUFV6711	28	hopper	Folly, H. (Pers. com.)	terrestrial	Mângia et al. (2010)
Odontophrynidae	Proceratophrys melanopogon	MZUFV6795	19.9	hopper	Folly, H. (Pers. com.)	terrestrial	Mângia et al. (2010)
Odontophrynidae	Proceratophrys melanopogon	MZUFV6813	21.1	hopper	Folly, H. (Pers. com.)	terrestrial	Mângia et al. (2010)
Hylidae	Pseudis limellum	FML29814	8.5	swimmer	Soliz & Ponssa (2016)	aquatic	Soliz & Ponssa (2016)
Hylidae	Pseudis limellum	FML29815	9.5	swimmer	Soliz & Ponssa (2016)	aquatic	Soliz & Ponssa (2016)
Hylidae	Pseudis limellum	FML29817	9.3	swimmer	Soliz & Ponssa (2016)	aquatic	Soliz & Ponssa (2016)
Hylidae	Pseudis limellum	FML29819	10.8	swimmer	Soliz & Ponssa (2016)	aquatic	Soliz & Ponssa (2016)
Hylidae	Pseudis limellum	FML29820	12.1	swimmer	Soliz & Ponssa (2016)	aquatic	Soliz & Ponssa (2016)
Hylidae	Pseudis limellum	FML29821	13.4	swimmer	Soliz & Ponssa (2016)	aquatic	Soliz & Ponssa (2016)
Hylidae	Pseudis limellum	FML29824	11.3	swimmer	Soliz & Ponssa (2016)	aquatic	Soliz & Ponssa (2016)
Hylidae	Pseudis minuta	JF1235	22.7	swimmer	Moen & Wiens (2017)	aquatic	Moen & Wiens (2017)
Hylidae	Pseudis minuta	JF1237	17.7	swimmer	Moen & Wiens (2017)	aquatic	Moen & Wiens (2017)
Hylidae	Pseudis minuta	MACN19847-52	25.4	swimmer	Moen & Wiens (2017)	aquatic	Moen & Wiens (2017)
Hylidae	Pseudis minuta	MACN19847-52m	19.9	swimmer	Moen & Wiens (2017)	aquatic	Moen & Wiens (2017)
Hylidae	Pseudis minuta	MACN40042	14.6	swimmer	Moen & Wiens (2017)	aquatic	Moen & Wiens (2017)
Hylidae	Pseudis platensis	FML0492-2	31	swimmer	Manzano & Barg (2005)	aquatic	De la Ossa et al. (2009); Soliz & Ponssa (2016)
Hylidae	Pseudis platensis	FML3641-7	27	swimmer	Manzano & Barg (2005)	aquatic	De la Ossa et al. (2009); Soliz & Ponssa (2016)
Hylidae	Pseudis platensis	FML3825	31.5	swimmer	Manzano & Barg (2005)	aquatic	De la Ossa et al. (2009); Soliz & Ponssa (2016)
Hylidae	Pseudis platensis	FML28152	26.5	swimmer	Manzano & Barg (2005)	aquatic	De la Ossa et al. (2009); Soliz & Ponssa (2016)
Hylidae	Pseudis platensis	FML28153	28	swimmer	Manzano & Barg (2005)	aquatic	De la Ossa et al. (2009); Soliz & Ponssa (2016)
Hylidae	Pseudis platensis	FML28154	27.5	swimmer	Manzano & Barg (2005)	aquatic	De la Ossa et al. (2009); Soliz & Ponssa (2016)
Hylidae	Pseudis platensis	FML30590	26.3	swimmer	Manzano & Barg (2005)	aquatic	De la Ossa et al. (2009); Soliz & Ponssa (2016)
Leptodactylidae	Pseudopaludicola boliviana	CENAI9356	9.4	jumper	Fratani et al. (2020)	semi aquatic	Duré et al. (2014)
Leptodactylidae	Pseudopaludicola boliviana	FML4310	8	jumper	Fratani et al. (2020)	semi aquatic	Duré et al. (2014)
Leptodactylidae	Pseudopaludicola falcipes	CENAI586	8.1	jumper	Fratani et al. (2020)	semi aquatic	Giaretta & Facure (2010)
Leptodactylidae	Pseudopaludicola falcipes	CENAI588	10.3	jumper	Fratani et al. (2020)	semi aquatic	Giaretta & Facure (2010)
Leptodactylidae	Pseudopaludicola falcipes	CENAI9334	10.7	jumper	Fratani et al. (2020)	semi aquatic	Giaretta & Facure (2010)
Leptodactylidae	Pseudopaludicola falcipes	MACN4529	8.6	jumper	Fratani et al. (2020)	semi aquatic	Giaretta & Facure (2010)
Leptodactylidae	Pseudopaludicola falcipes	MACN4927	11	jumper	Fratani et al. (2020)	semi aquatic	Giaretta & Facure (2010)
Leptodactylidae	Pseudopaludicola mystacalis	MACN10934	8.2	jumper	Fratani et al. (2018)	semi aquatic	Fratani et al. (2018)
Bufonidae	Rhinella achalensis	MACN24945	38.9	hopper	Moen & Wiens (2017)	terrestrial	Moen & Wiens (2017)
Bufonidae	Rhinella arenarum	FML29862	56.1	hopper	Fabrezi et al. (2014); Ponssa et al. (2024)	terrestrial	Ponssa et al. (2024)
Bufonidae	Rhinella arenarum	FML29863	30.8	hopper	Fabrezi et al. (2014); Ponssa et al. (2024)	terrestrial	Ponssa et al. (2024)
Bufonidae	Rhinella arenarum	FML29864	38	hopper	Fabrezi et al. (2014); Ponssa et al. (2024)	terrestrial	Ponssa et al. (2024)
Bufonidae	Rhinella arenarum	FML29865	30	hopper	Fabrezi et al. (2014); Ponssa et al. (2024)	terrestrial	Ponssa et al. (2024)
Bufonidae	Rhinella arenarum	FML31713	68	hopper	Fabrezi et al. (2014); Ponssa et al. (2024)	terrestrial	Ponssa et al. (2024)
Bufonidae	Rhinella crucifer x ornata	MZUFV12547	58.9	hopper	Moen & Wiens (2017)	terrestrial	Moen & Wiens (2017)
Bufonidae	Rhinella dorbignyi	MACN39383	35.8	hopper	Moen & Wiens (2017)	terrestrial	Moen & Wiens (2017)
Bufonidae	Rhinella major	FML1052-88	39.5	hopper	Fratani et al. (2020)	terrestrial	Soliz & Ponssa (2016)
Bufonidae	Rhinella major	FML1060	37.8	hopper	Fratani et al. (2020)	terrestrial	Soliz & Ponssa (2016)
Bufonidae	Rhinella major	FML4408	33.6	hopper	Fratani et al. (2020)	terrestrial	Soliz & Ponssa (2016)
Bufonidae	Rhinella major	FML29833	35.7	hopper	Fratani et al. (2020)	terrestrial	Soliz & Ponssa (2016)
Bufonidae	Rhinella major	FML29834	37	hopper	Fratani et al. (2020)	terrestrial	Soliz & Ponssa (2016)
Bufonidae	Rhinella major	FML29836	26.5	hopper	Fratani et al. (2020)	terrestrial	Soliz & Ponssa (2016)
Bufonidae	Rhinella major	FML29837	23.5	hopper	Fratani et al. (2020)	terrestrial	Soliz & Ponssa (2016)
Bufonidae	Rhinella spinulosa	MACN17574	51	hopper	De Oliveira Lagôa et al. (2018)	terrestrial	De Oliveira Lagôa et al. (2018)
Bufonidae	Rhinella spinulosa	MACN53780	56.3	hopper	De Oliveira Lagôa et al. (2018)	terrestrial	De Oliveira Lagôa et al. (2018)
Rhinodermatidae	Rhinoderma darwinii	CENAI5491	17	hopper	Fabrezi et al. (2014)	terrestrial	Fabrezi et al. (2014)
Hylidae	Scinax acuminatus	FML248-41	24.8	jumper	Soliz & Ponssa (2016)	arboreal	Soliz & Ponssa (2016)
Hylidae	Scinax acuminatus	FML8016-2	12	jumper	Soliz & Ponssa (2016)	arboreal	Soliz & Ponssa (2016)
Hylidae	Scinax acuminatus	FML8030-1	13.8	jumper	Soliz & Ponssa (2016)	arboreal	Soliz & Ponssa (2016)
Hylidae	Scinax fuscomarginatus	MZUFV1909	14.1	jumper	Folly, H. (Pers. com.)	arboreal	Moen & Wiens (2017)
Hylidae	Scinax fuscovarius	FML1629-1	17.6	jumper	Soliz & Ponssa (2016); Ponssa et al. (2024)	arboreal	Soliz & Ponssa (2016); Ponssa et al. (2024)
Hylidae	Scinax fuscovarius	FML2927-2	18	jumper	Soliz & Ponssa (2016); Ponssa et al. (2024)	arboreal	Soliz & Ponssa (2016); Ponssa et al. (2024)
Hylidae	Scinax fuscovarius	FML2986-1	29.7	jumper	Soliz & Ponssa (2016); Ponssa et al. (2024)	arboreal	Soliz & Ponssa (2016); Ponssa et al. (2024)
Hylidae	Scinax fuscovarius	FML4189	16.6	jumper	Soliz & Ponssa (2016); Ponssa et al. (2024)	arboreal	Soliz & Ponssa (2016); Ponssa et al. (2024)
Hylidae	Scinax fuscovarius	FML5742	25.3	jumper	Soliz & Ponssa (2016); Ponssa et al. (2024)	arboreal	Soliz & Ponssa (2016); Ponssa et al. (2024)
Hylidae	Scinax fuscovarius	FML28133	32.8	jumper	Soliz & Ponssa (2016); Ponssa et al. (2024)	arboreal	Soliz & Ponssa (2016); Ponssa et al. (2024)
Hylidae	Scinax fuscovarius	FML28135	27.5	jumper	Soliz & Ponssa (2016); Ponssa et al. (2024)	arboreal	Soliz & Ponssa (2016); Ponssa et al. (2024)
Hylidae	Scinax fuscovarius	FML29825	35.2	jumper	Soliz & Ponssa (2016); Ponssa et al. (2024)	arboreal	Soliz & Ponssa (2016); Ponssa et al. (2024)
Hylidae	Scinax fuscovarius	FML29826	33.7	jumper	Soliz & Ponssa (2016); Ponssa et al. (2024)	arboreal	Soliz & Ponssa (2016); Ponssa et al. (2024)
Hylidae	Scinax fuscovarius	FML29827	30.5	jumper	Soliz & Ponssa (2016); Ponssa et al. (2024)	arboreal	Soliz & Ponssa (2016); Ponssa et al. (2024)
Hylidae	Scinax nasicus	FML1398-19	24.6	jumper	Soliz & Ponssa (2016); Ponssa et al. (2024)	arboreal	Soliz & Ponssa (2016); Ponssa et al. (2024)
Hylidae	Scinax nasicus	FML1398-21	25.7	jumper	Soliz & Ponssa (2016); Ponssa et al. (2024)	arboreal	Soliz & Ponssa (2016); Ponssa et al. (2024)
Hylidae	Scinax nasicus	FML4869-9	16.9	jumper	Soliz & Ponssa (2016); Ponssa et al. (2024)	arboreal	Soliz & Ponssa (2016); Ponssa et al. (2024)
Hylidae	Scinax nasicus	FML4869-11	18.5	jumper	Soliz & Ponssa (2016); Ponssa et al. (2024)	arboreal	Soliz & Ponssa (2016); Ponssa et al. (2024)
Hylidae	Scinax nasicus	FML29164	25.9	jumper	Soliz & Ponssa (2016); Ponssa et al. (2024)	arboreal	Soliz & Ponssa (2016); Ponssa et al. (2024)
Hylidae	Scinax nasicus	MCV193	23.2	jumper	Soliz & Ponssa (2016); Ponssa et al. (2024)	arboreal	Soliz & Ponssa (2016); Ponssa et al. (2024)
Telmatobiidae	Telmatobius atacamensis	FML4505-1	29	swimmer	Ponssa et al. (2024); Barrionuevo, J.S. (Pers. com.)	aquatic	Ponssa et al. (2024); Barrionuevo, J.S. (Pers. com.)
Telmatobiidae	Telmatobius atacamensis	FML4505-2	38.3	swimmer	Ponssa et al. (2024); Barrionuevo, J.S. (Pers. com.)	aquatic	Ponssa et al. (2024); Barrionuevo, J.S. (Pers. com.)
Telmatobiidae	Telmatobius atacamensis	FML4505-3	33.5	swimmer	Ponssa et al. (2024); Barrionuevo, J.S. (Pers. com.)	aquatic	Ponssa et al. (2024); Barrionuevo, J.S. (Pers. com.)
Telmatobiidae	Telmatobius atacamensis	FML4505-4	29.8	swimmer	Ponssa et al. (2024); Barrionuevo, J.S. (Pers. com.)	aquatic	Ponssa et al. (2024); Barrionuevo, J.S. (Pers. com.)
Telmatobiidae	Telmatobius ceiorum	FML2629-17	30.7	swimmer	Laurent (1970)	aquatic	Laurent (1970)
Telmatobiidae	Telmatobius ceiorum	FML2629-18	29.5	swimmer	Laurent (1970)	aquatic	Laurent (1970)
Telmatobiidae	Telmatobius ceiorum	FML2629-19	38.5	swimmer	Laurent (1970)	aquatic	Laurent (1970)
Telmatobiidae	Telmatobius ceiorum	FML2629-20	35.5	swimmer	Laurent (1970)	aquatic	Laurent (1970)
Telmatobiidae	Telmatobius contrerasi	FML20813	31.2	swimmer	Ponssa et al. (2024); Barrionuevo, J.S. (Pers. com.)	aquatic	Laurent (1970)
Telmatobiidae	Telmatobius hauthali	FML3315-1	35	swimmer	Ponssa et al. (2024); Barrionuevo, J.S. (Pers. com.)	aquatic	Ponssa et al. (2024); Barrionuevo, J.S. (Pers. com.)
Telmatobiidae	Telmatobius hauthali	FML3315-2	28	swimmer	Ponssa et al. (2024); Barrionuevo, J.S. (Pers. com.)	aquatic	Ponssa et al. (2024); Barrionuevo, J.S. (Pers. com.)
Telmatobiidae	Telmatobius hauthali	FML3315-4	28.5	swimmer	Ponssa et al. (2024); Barrionuevo, J.S. (Pers. com.)	aquatic	Ponssa et al. (2024); Barrionuevo, J.S. (Pers. com.)
Telmatobiidae	Telmatobius hauthali	FML3315-5	26	swimmer	Ponssa et al. (2024); Barrionuevo, J.S. (Pers. com.)	aquatic	Ponssa et al. (2024); Barrionuevo, J.S. (Pers. com.)
Telmatobiidae	Telmatobius hypselocephalus	FML4372	39.7	swimmer	Given the morphological and ecological similarity with T. platycephalus (a sympatric species) it is assumed that it is swimmer	aquatic	Ponssa et al. (2024); Barrionuevo, J.S. (Pers. com.)
Telmatobiidae	Telmatobius oxycephalus	FML2867-6	35.2	swimmer	Ponssa et al. (2024); Barrionuevo, J.S. (Pers. com.)	aquatic	Ponssa et al. (2024); Barrionuevo, J.S. (Pers. com.)
Telmatobiidae	Telmatobius oxycephalus	FML2867-7	31.2	swimmer	Ponssa et al. (2024); Barrionuevo, J.S. (Pers. com.)	aquatic	Ponssa et al. (2024); Barrionuevo, J.S. (Pers. com.)
Telmatobiidae	Telmatobius oxycephalus	FML2867-8	35.6	swimmer	Ponssa et al. (2024); Barrionuevo, J.S. (Pers. com.)	aquatic	Ponssa et al. (2024); Barrionuevo, J.S. (Pers. com.)
Telmatobiidae	Telmatobius oxycephalus	FML2867-9	34	swimmer	Ponssa et al. (2024); Barrionuevo, J.S. (Pers. com.)	aquatic	Ponssa et al. (2024); Barrionuevo, J.S. (Pers. com.)
Telmatobiidae	Telmatobius oxycephalus	FML3836-1	37	swimmer	Ponssa et al. (2024); Barrionuevo, J.S. (Pers. com.)	aquatic	Ponssa et al. (2024); Barrionuevo, J.S. (Pers. com.)
Telmatobiidae	Telmatobius oxycephalus	FML3836-2	35	swimmer	Ponssa et al. (2024); Barrionuevo, J.S. (Pers. com.)	aquatic	Ponssa et al. (2024); Barrionuevo, J.S. (Pers. com.)
Telmatobiidae	Telmatobius oxycephalus	FML3836-3	31	swimmer	Ponssa et al. (2024); Barrionuevo, J.S. (Pers. com.)	aquatic	Ponssa et al. (2024); Barrionuevo, J.S. (Pers. com.)
Telmatobiidae	Telmatobius pinguiculus	FML4373-1	29	swimmer	Ponssa et al. (2024); Barrionuevo, J.S. (Pers. com.)	aquatic	Ponssa et al. (2024); Barrionuevo, J.S. (Pers. com.)
Telmatobiidae	Telmatobius pinguiculus	FML4373-2	34.4	swimmer	Ponssa et al. (2024); Barrionuevo, J.S. (Pers. com.)	aquatic	Ponssa et al. (2024); Barrionuevo, J.S. (Pers. com.)
Telmatobiidae	Telmatobius pisanoi	FML3269-2	34.5	swimmer	Ponssa et al. (2024); Barrionuevo, J.S. (Pers. com.)	aquatic	Ponssa et al. (2024); Barrionuevo, J.S. (Pers. com.)
Telmatobiidae	Telmatobius pisanoi	FML3269-22	30.5	swimmer	Ponssa et al. (2024); Barrionuevo, J.S. (Pers. com.)	aquatic	Ponssa et al. (2024); Barrionuevo, J.S. (Pers. com.)
Telmatobiidae	Telmatobius pisanoi	FML3269-23	33	swimmer	Ponssa et al. (2024); Barrionuevo, J.S. (Pers. com.)	aquatic	Ponssa et al. (2024); Barrionuevo, J.S. (Pers. com.)
Telmatobiidae	Telmatobius pisanoi	FML3269-24	32.2	swimmer	Ponssa et al. (2024); Barrionuevo, J.S. (Pers. com.)	aquatic	Ponssa et al. (2024); Barrionuevo, J.S. (Pers. com.)
Telmatobiidae	Telmatobius platycephalus	FML4371	33.4	swimmer	Ponssa et al. (2024); Barrionuevo, J.S. (Pers. com.)	aquatic	Ponssa et al. (2024); Barrionuevo, J.S. (Pers. com.)
Telmatobiidae	Telmatobius rubigo	FML2826-1	34.5	swimmer	Ponssa et al. (2024); Barrionuevo, J.S. (Pers. com.)	aquatic	Ponssa et al. (2024); Barrionuevo, J.S. (Pers. com.)
Telmatobiidae	Telmatobius rubigo	FML2826-2	35.9	swimmer	Ponssa et al. (2024); Barrionuevo, J.S. (Pers. com.)	aquatic	Ponssa et al. (2024); Barrionuevo, J.S. (Pers. com.)
Telmatobiidae	Telmatobius rubigo	MACN41671	38.6	swimmer	Ponssa et al. (2024); Barrionuevo, J.S. (Pers. com.)	aquatic	Ponssa et al. (2024); Barrionuevo, J.S. (Pers. com.)
Telmatobiidae	Telmatobius schreiteri	FML1977-24	35	swimmer	Ponssa et al. (2024); Barrionuevo, J.S. (Pers. com.)	aquatic	Ponssa et al. (2024); Barrionuevo, J.S. (Pers. com.)
Telmatobiidae	Telmatobius schreiteri	FML1977-25	38	swimmer	Ponssa et al. (2024); Barrionuevo, J.S. (Pers. com.)	aquatic	Ponssa et al. (2024); Barrionuevo, J.S. (Pers. com.)
Telmatobiidae	Telmatobius schreiteri	FML1977-26	37	swimmer	Ponssa et al. (2024); Barrionuevo, J.S. (Pers. com.)	aquatic	Ponssa et al. (2024); Barrionuevo, J.S. (Pers. com.)
Telmatobiidae	Telmatobius schreiteri	FML1977-27	40.7	swimmer	Ponssa et al. (2024); Barrionuevo, J.S. (Pers. com.)	aquatic	Ponssa et al. (2024); Barrionuevo, J.S. (Pers. com.)
Telmatobiidae	Telmatobius scrocchii	FML1515-15	33.2	swimmer	Moen & Wiens (2017)	aquatic	Moen & Wiens (2017)
Telmatobiidae	Telmatobius scrocchii	FML1515-100	26.5	swimmer	Moen & Wiens (2017)	aquatic	Moen & Wiens (2017)
Telmatobiidae	Telmatobius scrocchii	FML1515-101	25.2	swimmer	Moen & Wiens (2017)	aquatic	Moen & Wiens (2017)
Telmatobiidae	Telmatobius scrocchii	FML1515-109	33	swimmer	Moen & Wiens (2017)	aquatic	Moen & Wiens (2017)
Telmatobiidae	Telmatobius stephani	FML2765-8	31.9	swimmer	Given the morphological and ecological similarity with T. ceiorum, we assume that it is swimmer	aquatic	Ponssa et al. (2024); Barrionuevo, J.S. (Pers. com.)
Telmatobiidae	Telmatobius stephani	FML2765-9	35	swimmer	Given the morphological and ecological similarity with T. ceiorum, we assume that it is swimmer	aquatic	Ponssa et al. (2024); Barrionuevo, J.S. (Pers. com.)
Telmatobiidae	Telmatobius stephani	FML2765-10	31.5	swimmer	Given the morphological and ecological similarity with T. ceiorum, we assume that it is swimmer	aquatic	Ponssa et al. (2024); Barrionuevo, J.S. (Pers. com.)
Telmatobiidae	Telmatobius stephani	FML2765-11	37.2	swimmer	Given the morphological and ecological similarity with T. ceiorum, we assume that it is swimmer	aquatic	Ponssa et al. (2024); Barrionuevo, J.S. (Pers. com.)
Cycloramphidae	Thoropa bryomantis	MZUFV18650	16.3	jumper	Assis et al. (2021)	terrestrial	Assis et al. (2021)
Cycloramphidae	Thoropa bryomantis	MZUFV18651	14.7	jumper	Assis et al. (2021)	terrestrial	Assis et al. (2021)
Cycloramphidae	Thoropa miliaris	CM68357	40.6	jumper	Leavey et al. (2023)	terrestrial	Leavey et al. (2023)
Cycloramphidae	Thoropa miliaris	MZUFV3661	26.6	jumper	Leavey et al. (2023)	terrestrial	Leavey et al. (2023)
Cycloramphidae	Thoropa miliaris	MZUFV3922	33.2	jumper	Leavey et al. (2023)	terrestrial	Leavey et al. (2023)
Cycloramphidae	Thoropa miliaris	MZUFV4095	38.4	jumper	Leavey et al. (2023)	terrestrial	Leavey et al. (2023)
Cycloramphidae	Thoropa miliaris	MZUFV4129	30.7	jumper	Leavey et al. (2023)	terrestrial	Leavey et al. (2023)
Cycloramphidae	Thoropa miliaris	MZUFV4148	30.1	jumper	Leavey et al. (2023)	terrestrial	Leavey et al. (2023)
Hylidae	Trachycephalus atlas	MZUFV4885	42.1	jumper	Based on the categorization of Trachycephalus typhonius	arboreal	Based on the categorization of Trachycephalus typhonius
Hylidae	Trachycephalus mambaiensis	MZUFV1455	56.5	jumper	Based on the categorization of Trachycephalus typhonius	arboreal	Based on the categorization of Trachycephalus typhonius
Hylidae	Trachycephalus mambaiensis	MZUFV11110	39.1	jumper	Based on the categorization of Trachycephalus typhonius	arboreal	Based on the categorization of Trachycephalus typhonius
Hylidae	Trachycephalus typhonius	FML28143	50.6	jumper	De Oliveira Lagôa et al. (2018); Fabrezi et al. (2014)	arboreal	De Oliveira Lagôa et al. (2018); Fabrezi et al. (2014)
Hylidae	Trachycephalus typhonius	FML28144	49	jumper	De Oliveira Lagôa et al. (2018); Fabrezi et al. (2014)	arboreal	De Oliveira Lagôa et al. (2018); Fabrezi et al. (2014)
Hylidae	Trachycephalus typhonius	FML31388	29	jumper	De Oliveira Lagôa et al. (2018); Fabrezi et al. (2014)	arboreal	De Oliveira Lagôa et al. (2018); Fabrezi et al. (2014)
Centrolenidae	Vitreorana parvula	DB1687	14.8	jumper	Folly, H. (Pers. com.)	arboreal	Moen & Wiens (2017)

## Sheet: References
Abdala, V., Ponssa, M.L., Fratani, J. & Manzano, A. (2022). The role of hand, feet, and digits during landing in anurans. Zoologischer Anzeiger, 296: 187–197.
Adler, K.A., De Nault, D.L., Cardoza, C.M. & Womack, M. (2022). Evolutionary rates and shape variation along the anuran vertebral column with attention to phylogeny, body size, and ecology. Evolution, 76(11): 2724–2738.
Arellano, M.L., Akmentins, M.S., Velasco, M.A., Kass, C.A. & Kacoliris, F.P. (2015). First Report of Batrachochytrium dendrobatidis in Atelognathus reverberii, a Threatened Species in Argentina.
Assis, C.L., Lacerda, J.V.A., Guimarães, C.S., Peixoto, M.A.A., Luna, M.C. & Feio, R.N. (2021). A new species of Thoropa Cope, 1865 (Anura, Cycloramphidae) from the Serra da Mantiqueira, Southeast Brazil. Zootaxa, 4995: 505–522.
Barrio, A. (1967a). Observaciones etoecologicas sobre Hylorina sylvatica Bell (Anura, Leptodactylidae). Physis, 74: 153–157.
Barrio, A. (1967b). Batrachyla antartandica n. sp. (Anura, Leptodactylidae). Descripción y estudio comparativo con la especie genotípica, B. leptopus Bell. Physis, 27(74): 101–109.
Charrier, A. (2019). Anfibios de los bosques de la zona centro sur y Patagonia de Chile. Ediciones Corporación Chilena de la Madera, Santiago, Chile.
Curi, L.M., Cespedez, J.A. & Alvarez, B.B. (2014). Composition, spatial distribution and vocalization activity of an anurans assemblage in Eastern Chaco phytogeographic region. Revista Mexicana de Biodiversidad, 85(4): 1197–1205.
de Campos Telles, M.P., Diniz-Filho, J.A.F., Bastos, R.P., Soares, T.N., Guimarães, L.D.A. & Lima, L.P. (2007). Landscape genetics of Physalaemus cuvieri in Brazilian Cerrado: correspondence between population structure and patterns of human occupation and habitat loss. Biological Conservation, 139(1–2): 37–46.
de la Ossa, V.J., Sampedro-Marin, A., Galvan-Guevara, D. & De la Ossa-Lacayo, A. (2009). Registro de Pseudis paradoxa (Linnaeus, 1758) (Anura, Pseudidae) en el departamento de Sucre, Colombia. Revista Colombiana de Ciencia Animal, 1(2): 264–272.
de Oliveira, M., Moser, C.F., de Avila, F.R., Bueno, J.A. & Marques Tozetti, A. (2017). Diet of Aplastodiscus perviridis Lutz 1950 (Anura, Hylidae) in subtemperate forests of southern Brazil. Neotropical Biology & Conservation, 12(3).
De Oliveira-Lagôa, S., Cruz, F.B., Azócar, D.L.M., Lavilla, E.O. & Abdala, V. (2019). Anuran forelimb muscle tendinous structures and their relationship with locomotor modes and habitat use. Current Zoology, 65(5): 599–608.
de Sá, F.P. (2019). Evolução em Cycloramphidae (Anura): Diversidade e especiação na Mata Atlântica brasileira. Doutorado em Ciências Biológicas (Zoologia). Universidade Estadual Paulista, UNESP, Brasil.
Diaz, N.F., Valencia, J. & Sallaberry, M. (1983). Life History and Phylogenetic Relationships of Insuetophrynus acarpicus (Anura: Leptodactylidae). Copeia, 1983(1): 30–37.
Diaz-Ricaurte, J.C., Serrano, F.C., Guevara-Molina, E.C., Araujo, C. & Martins, M. (2020). Does behavioral thermal tolerance predict distribution pattern and habitat use in two sympatric Neotropical frogs? PLoS One, 15(9): e0239485.
Duré, M.I., Schaefer, E.F., Hamann, M. & Kehr, A.I. (2004). Consideraciones ecológicas sobre la dieta, la reproducción y el parasitismo de Pseudopaludicola boliviana (Anura, Leptodactylidae) de Corrientes, Argentina. Phyllomedusa, 3(2): 121–131.
Engelkes, K., Kath, L., Kleinteich, T., Hammel, J.U., Beerlink, A. & Haas, A. (2020). Ecomorphology of the pectoral girdle in anurans (Amphibia, Anura): Shape diversity and biomechanical considerations. Ecology and Evolution, 10(20): 11467-11487.
Fabrezi, M., Manzano, A., Abdala, V. & Lobo, F. (2014). Anuran locomotion: ontogeny and morphological variation of a distinctive set of muscles. Evolutionary Biology, 41(2): 308–326.
Folly, H., Sestito, G.A., Pereira, E.A., Morais, J.F., Santana, D.J. & Feio, R.N. (2019). Defensive behavior of Ololygon carnevallii Caramaschi & Kisteumacher, 1989. Herpetozoa, 31(3–4): 195–200.
Fratani, J., Ponssa, M.L. & Abdala, V. (2018). Evolution of tendon shape in an anuran clade and its relation to size, phylogeny and locomotion. Journal of Zoology, 307(4): 233–241.
Fratani, J., Ponssa, M.L., Rada, M. & Abdala, V. (2020). The influence of locomotion and habitat use on tendon-muscular units of an anuran clade (Anura, Diphyabatrachia). Zoologischer Anzeiger, 284: 66–77.
Gaspari, G.G. (2019). Uso de habitat e reprodução de Cycloramphus boraceiensis (Anura, Cycloramphidae). Dissertação de Mestrado. Universidade Federal de São Paulo. 54 pp.
Giaretta, A.A. & Facure, K.G. (2010). Habitat, egg-laying behaviour, eggs and tadpoles of four sympatric species of Pseudopaludicola (Anura, Leiuperidae). Natural History, 43: 15–16.
Gudynas, E. & Gehrau, A. (1981). Notas sobre la distribución y ecología de Limnomedusa macroglossa (Duméril & Bibron, 1841) en Uruguay (Anura, Leptodactylidae). Iheringia, 60: 81–99.
Guedes, J.J., Feio, R.N. & Moura, M.R. (2022). Environmental and biological correlates of migration phenology of tropical leaf-litter anurans. Austral Ecology, 47(5): 905–910.
Guimarães, C.D.S., Luz, S., Rocha, P.C. & Feio, R.N. (2017). The dark side of pumpkin toadlet: a new species of Brachycephalus (Anura: Brachycephalidae) from Serra do Brigadeiro, southeastern Brazil. Zootaxa, 4258(4): 327–344.
Guix, J.C., Montori, A., Llorente, G.A., Carretero, M.A. & Santos, X. (1998). Natural history and conservation of Bufonids in four Atlantic Rainforest areas of Southeastern Brazil. Herpetological Natural History, 6(1): 1–12.
Heyer, R.W. (1978). Systematic of the fuscus group of the frog genus Leptodactylus (Amphibia, Leptodactylidae). Science Bulletin of the Natural History Museum of Los Angeles County, 29: 1–85.
Jorgensen, M.E. & Reilly, S.M. (2013). Phylogenetic patterns of skeletal morphometrics and pelvic traits in relation to locomotor mode in frogs. Journal of Evolutionary Biology. doi:10.1111/jeb.12128.
Keeffe, R. & Blackburn, D.C. (2020). Comparative morphology of the humerus in forward-burrowing frogs. Biological Journal of the Linnean Society, 131(2): 291–303.
Laurent, R.F. (1970). Dos nuevas especies argentinas del género Telmatobius (Amphibia, Leptodactylidae). Acta Zoológica Lilloana, 25(19): 207–226.
Laurent, R.F., Lavilla, E.O. & Terán, E.M. (1986). Contribución al conocimiento del género Gastrotheca Fitzinger (Amphibia: Anura: Hylidae) en Argentina. Acta Zoológica Lilloana, 38(2): 171–210.
Lavilla, E., Kwet, A., Garcia, P. & Faivovich, J. (2004). Proceratophrys avelinoi. IUCN Red List of Threatened Species.
Leavey, A., Ruta, M., Richards, C.T. & Porro, L.B. (2023). Locomotor, ecological and phylogenetic drivers of skeletal proportions in frogs. Journal of Anatomy, 243(3): 404–420.
Mângia, S., Santana, D.J. & Feio, R.N. (2010). Advertisement call of the cycloramphid toad Proceratophrys melanopogon (Miranda-Ribeiro, 1926). South American Journal of Herpetology, 5(2): 127–131.
Manzano, A.S. & Barg, M. (2005). The iliosacral articulation in Pseudinae (Anura: Hylidae). Herpetologica, 61(3): 259–267.
Mella-Romero, J., Ávila, J.M., Muñoz, C. & Lamilla-Maulén, P. (2022). Atelognathus nitoi (Barrio 1973) (Anura, Batrachylidae): ampliación de su distribución geográfica y mapa de distribución actualizado en Chile. Boletín Chileno de Herpetología, 9: 31–33.
Moen, D.S. & Wiens, J.J. (2017). Microhabitat and climatic niche change explain patterns of diversification among frog families. The American Naturalist, 190(1): 29–44.
Oliveira Machado, A., Winck, G., Dorigo, A.T. & Duarte Rocha, C.F. (2016). Diet, diel activity pattern, habitat use, and reproductive effort of Hylodes nasus (Anura: Hylodidae) in one of the world's largest urban parks (Tijuca National Park), Southeastern Brazil. South American Journal of Herpetology, 11(2): 127–135.
Peres, J. & Simon, J.E. (2012). Physalaemus maximus Feio, Pombal Jr. and Caramaschi, 1999 (Anura: Leiuperidae): distribution extension and advertisement call. Check List, 8(3): 507–509.
Ponssa, M.L., Fratani, J. & Abdala, V. (2018). Phylogenetic patterns and correlation of key structures for jumping: bone crests and cross-sectional areas of muscles in Leptodactylus (Anura, Leptodactylidae). Journal of Anatomy, 232(5): 870–885.
Ponssa, M.L., Fratani, J. & Barrionuevo, J.S. (2024). Unravelling drivers on the morphological diversification of the terminal phalanx in hyloid frogs. Zoological Journal of the Linnean Society, 202(4): zlae159.
Rodrigues, D.J., Uetanabaro, M. & Prado, C.P.A. (2004). Seasonal and ontogenetic variation in diet composition of Leptodactylus podicipinus (Anura, Leptodactylidae) in the southern Pantanal, Brazil. Revista Española de Herpetología, 18: 19–28.
Rojas, B. (2017). Behavioural, ecological, and evolutionary aspects of diversity in frog colour patterns. Biological Reviews, 92(2): 1059–1080.
Soliz, M. & Ponssa, M.L. (2016). Development and morphological variation of the axial and appendicular skeleton in Hylidae (Lissamphibia, Anura). Journal of Morphology, 277: 786–815.
Úbeda, C.A. (1998). Batracofauna de los bosques templados patagónicos: Un enfoque ecobiogeográfico. PhD dissertation. Universidad Nacional de Buenos Aires, Argentina. 354 pp.
Vaira, M. & Akmentis, M. (2011). Vocal repertoire of an endangered marsupial frog of Argentina, Gastrotheca christiani (Anura: Hemiphractidae). Herpetology Notes, 4: 279–284.
Valetti, J.A., Grenat, P.R., Baraquet, M. & Martino, A.L. (2014). Reproductive biology of Pleurodema guayapae (Anura: Leptodactylidae: Leiuperinae). Revista de Biología Tropical, 62(1): 173–181.
Williams, J. & Bosso, A. (1994). Estado sistemático y distribución geográfica de Argenteohyla siemersi (Mertens, 1937) en la República Argentina (Anura: Hylidae). Cuadernos de Herpetología, 8(1): 57–62.
